# Supplementary material for: The Clinical Significance of Interstitial Pneumonia with Autoimmune Features in Cryptogenic Organizing Pneumonia: A Prospective Multicenter Observational Study
Source: J Clin Med. 2024 Nov 15;13(22):6870. doi: 10.3390/jcm13226870 (PMC11594663; doi:10.3390/jcm13226870)
Supplement: Supplementary file 1 [file jcm-13-06870-s001.zip]

Archive with 1 entries (1 files):
- jcm-3293030-supplementary.pdf
